# Supplementary material for: Organosolv pretreatment of sorghum bagasse using a low concentration of hydrophobic solvents such as 1-butanol or 1-pentanol
Source: Biotechnol Biofuels. 2016 Feb 2;9:27. doi: 10.1186/s13068-016-0427-z (PMC4736640; doi:10.1186/s13068-016-0427-z)
Supplement: Supplementary file 4 — 10.1186/s13068-016-0427-z Annotation of each 2D 1H-13C HSQC NMR spectrum peak. [file 13068_2016_427_MOESM4_ESM.xlsx]

## Sheet: Sheet1
ROI No.	1H-chemical shift (ppm)	13C-chemical shift (ppm)		Annotation
			Large category		Small category
ROI.1	7.655	130.45	Lignin	Lignin. aromatic	p-Coumarate (C2,6/H2,6)
ROI.2	7.605	130.345		Lignin. aromatic	p-Coumarate (C2,6/H2,6)
ROI.3	7.54	130.32		Lignin. aromatic	p-Coumarate (C2,6/H2,6)
ROI.4	7.485	130.335		Lignin. aromatic	p-Coumarate (C2,6/H2,6)
ROI.5	6.95	116.165		Lignin. aromatic	p-Coumarate (C3,5/H3,5)
ROI.6	6.64	114.54		Lignin. aromatic	p-Coumarate (C3,5/H3,5)
ROI.7	7.08	116.145		Lignin. aromatic	Guaiacyl (C5/H5)
ROI.8	7.02	115.145		Lignin. aromatic	Guaiacyl (C5/H5)
ROI.9	6.875	114.935		Lignin. aromatic	Guaiacyl (C5/H5)
ROI.10	6.79	115		Lignin. aromatic	Guaiacyl (C5/H5)
ROI.11	6.94	104.495		Lignin. aromatic	Syringyl (C2,6/H2,6)
ROI.12	6.84	104.455		Lignin. aromatic	Syringyl (C2,6/H2,6)
ROI.13	7.3	128.26		Lignin. aromatic	p-Hydroxyphenyl (C2,6/H2,6)
ROI.14	4.26	61.87		Lignin. aromatic	Cinnamyl alcohol end group (Cγ/Hγ)
ROI.15	7.225	123.58		Lignin. aromatic	Ferulate (C6/H6)
ROI.16	7.425	111.605		Lignin. aromatic	Ferulate (C2/H2)
ROI.17	3.92	56.125		Others	Methoxyl
ROI.18	3.77	55.98		Others	Methoxyl
ROI.19	5.11	83.165		Lignin. aliphatic	5-5/4-O-β (Cα/Hα)
ROI.20	3.62	87.71		Lignin. aliphatic	5-5/4-O-β (Cβ/Hβ)
ROI.21	5.16	72.98		Lignin. aliphatic	β-O-4 (Cα/Hα)
ROI.22	5.115	72.23		Lignin. aliphatic	β-O-4 (Cα/Hα)
ROI.23	5.035	72.27		Lignin. aliphatic	β-O-4 (Cα/Hα)
ROI.24	3.82	60.72		Lignin. aliphatic	β-O-4-H/G (Cγ/Hγ)
ROI.25	3.44	60.815		Lignin. aliphatic	β-O-4-H/G (Cγ/Hγ)
ROI.26	4.965	71.245		Lignin. aliphatic	β-O-4-H/G (Cα/Hα)
ROI.27	4.965	72.055		Lignin. aliphatic	β-O-4-H/G (Cα/Hα)
ROI.28	4.25	86.705		Lignin. aliphatic	β-O-4-S (Cβ/Hβ)
ROI.29	3.73	52.165		Lignin. aliphatic	β-5 (Cβ/Hβ)
